# Supplementary material for: ABO Blood Group in Relation to COVID-19 Susceptibility and Clinical Outcomes: A Retrospective Observational Study in the United Arab Emirates
Source: Life (Basel). 2022 Jul 29;12(8):1157. doi: 10.3390/life12081157 (PMC9410437; doi:10.3390/life12081157)
Supplement: Supplementary file 1 [file life-12-01157-s001.zip]

Archive with 1 entries (1 files):
- life-1791514-supplementary.pdf
